# Supplementary material for: Characterisation of white and yellow eye colour mutant strains of house cricket, Acheta domesticus
Source: PLoS One. 2019 May 6;14(5):e0216281. doi: 10.1371/journal.pone.0216281 (PMC6502451; doi:10.1371/journal.pone.0216281)
Supplement: S2 File — (ZIP) [file pone.0216281.s002.zip]

Archive with 4 entries (4 files):
- ommochromes fluorometry.xlsx
- ommochromes spectrophotometry.xlsx
- pteridines fluorometry.xlsx
- pterydines spectrophotometry.xlsx
