# Supplementary material for: Characterisation of white and yellow eye colour mutant strains of house cricket, Acheta domesticus
Source: PLoS One. 2019 May 6;14(5):e0216281. doi: 10.1371/journal.pone.0216281 (PMC6502451; doi:10.1371/journal.pone.0216281)
Supplement: S2 File — (ZIP) [file pone.0216281.s002.zip › ommochromes fluorometry.xlsx]

## Sheet: fluorometry ommochromes
	1	2	3		1	2	3	4	5	6		1	2	3	4	5	6		1	2	3	4	5	6
wavelength	solvent	solvent	solvent		black	black	black	black	black	black		yellow	yellow	yellow	yellow	yellow	yellow		white	white	white	white	white	white
405	23515	19003	17836		58164	50272	47999	65775	73859	67667		37558	42416	42433	30558	43688	31169		34455	33395	21500	23865	34368	31378
406	8275	8189	7466		41745	33308	37102	49720	56968	56768		24857	25802	33674	27793	26576	28349		14202	16026	11714	13003	22764	20784
407	5729	5598	5101		38828	30669	35455	47338	53321	53793		21283	22786	31423	26449	23470	26978		11226	13107	10198	11320	19705	17991
408	5339	5233	5013		37848	30790	35946	45807	51743	52643		21972	21475	32546	26195	22119	26719		11115	13031	10071	11179	18977	17326
409	5193	5215	5082		37133	29721	34932	45652	51395	52374		21578	21446	31751	26493	22089	27023		10772	12986	9859	10943	18778	17144
410	5325	5267	5068		37411	29415	33844	45615	52178	52441		21742	21698	30836	26281	22349	26807		10813	13093	9965	11061	18856	17216
411	5304	5215	4939		37964	29926	34558	45370	51578	52422		21731	21612	31617	26607	22260	27139		11168	13299	10033	11137	18996	17343
412	5372	5333	5223		37881	29850	34705	46259	52274	52859		21733	22497	32092	26816	23172	27352		11252	13414	10386	11528	19206	17535
413	5432	5479	5317		38502	31259	35310	46507	52772	53437		22366	22711	32382	27350	23392	27897		11545	13745	10632	11802	19270	17594
414	5537	5466	5426		39270	30973	35433	47331	53819	53960		22928	23150	32609	27762	23845	28317		11782	14619	11131	12355	19732	18015
415	5451	5394	5427		39010	31253	35918	46449	53080	54166		23982	23244	32343	27629	23941	28182		11854	14488	11251	12489	19560	17858
416	5532	5579	5416		38549	30564	35290	46943	53301	54022		23791	23756	33249	27694	24469	28248		12201	14281	11253	12491	19638	17929
417	5558	5588	5260		38412	31577	35256	46615	53540	53256		23168	23625	34208	27308	24334	27854		12149	14343	11266	12505	19197	17527
418	5393	5451	5434		37266	30289	34407	46183	53593	53159		22750	23296	34455	27241	23995	27786		12310	14311	11207	12440	19398	17710
419	5402	5306	5234		37231	29629	34738	45761	51333	51654		22250	23083	33072	27749	23775	28304		12142	14144	11177	12406	19447	17755
420	5370	5391	5409		37029	29992	34142	45766	51371	52034		22555	22914	34361	27457	23601	28006		12351	14495	11378	12630	19511	17814
421	5359	5278	5186		37219	29581	34154	45838	50031	51880		22815	22985	33672	27010	23675	27550		12450	15115	11116	12339	19140	17475
422	5567	5537	5227		36398	30462	34710	45742	51555	52286		22725	22761	33210	27395	23444	27943		12585	15233	11463	12724	19402	17714
423	5453	5524	5242		37064	31182	34962	45373	51773	52175		22519	23291	32531	27548	23990	28099		12421	15580	11865	13170	19376	17690
424	5368	5625	5276		37094	30133	34033	45146	51576	51388		22604	23783	33472	27333	24496	27880		12520	15744	11812	13111	19861	18133
425	5456	5453	5280		36410	29050	33375	44210	50210	49670		22257	22870	32647	26546	23556	27077		12424	15365	11607	12884	18999	17346
426	5143	5256	5319		36356	29021	32657	42947	48829	48866		22132	23647	31838	26391	24356	26919		12779	14759	11413	12668	18860	17219
427	5266	5432	5281		34977	28466	32736	42900	48829	48585		21900	23779	32472	26323	24492	26849		12733	14761	11778	13074	18868	17226
428	5191	5152	5297		34352	27687	32666	41679	47313	47136		21426	22595	30934	25513	23273	26023		12308	14873	11548	12818	18161	16581
429	5125	5096	5110		33768	27635	31768	40583	46642	47426		22004	21608	30251	25418	22256	25926		12188	15026	11287	12529	17999	16433
430	5014	4828	4814		31925	26731	30140	39897	45341	45295		20945	21495	29598	24465	22140	24954		11869	14359	10977	12184	17644	16109
431	4910	4789	4770		32028	26576	28899	39171	44206	45086		19975	20875	29231	24784	21501	25280		11704	14754	11032	12246	17191	15695
432	4768	4896	4599		30707	25137	29070	38076	43617	42808		20123	20715	29023	23486	21336	23956		11534	14547	10842	12035	16879	15411
433	4621	4633	4632		30935	25808	28491	37766	42878	40827		19307	20001	28587	23160	20601	23623		11252	14014	11307	12551	16798	15337
434	4795	4720	4526		31147	25602	27223	36025	42663	40736		19744	20039	28166	23369	20640	23836		11610	13879	11193	12424	16641	15193
435	4675	4654	4720		30074	24717	28241	36690	41771	40945		18803	19522	28110	22960	20108	23419		11775	13798	10856	12050	16189	14781
436	4476	4537	4343		29902	23674	27142	35203	40709	39428		18538	19294	26779	22502	19873	22952		11768	14047	10631	11800	16120	14718
437	4488	4438	4247		28222	23587	26654	34131	40490	37506		18363	19211	25461	21918	19787	22356		11005	13702	10646	11817	15647	14286
438	4453	4375	4262		28453	24203	26630	33733	38880	37915		18103	18930	25198	21643	19498	22076		11100	13917	10378	11520	15566	14212
439	4410	4342	4247		27827	23088	26542	33572	38636	36636		18106	18903	25092	22228	19470	22673		11089	13634	10460	11611	15393	14054
440	4358	4323	4075		27546	23246	26249	33273	38172	35978		17996	18478	24696	21162	19032	21585		11218	13579	10422	11568	15723	14355
441	4236	4365	4133		27377	23567	25223	32262	37293	35577		17979	17974	24589	21868	18513	22305		11253	13368	10614	11782	15470	14124
442	4238	4268	4006		27388	22138	25249	32226	36783	35619		17186	17744	23772	21834	18276	22271		10930	13385	10239	11365	15331	13997
443	4206	4182	3987		26832	21711	24691	31604	36101	35175		16905	17396	23618	21062	17918	21483		10910	13526	10314	11449	15186	13865
444	3995	3988	3920		25919	21893	24186	30718	36062	34372		16678	17446	23755	20815	17969	21231		10865	12969	10389	11532	15652	14290
445	3932	4067	3860		25993	21583	23994	30542	35406	34157		16460	17313	23311	20439	17832	20848		10839	13256	10323	11459	15239	13913
446	3986	4186	3923		26374	21725	24618	31282	35519	33718		16560	17592	23735	21035	18120	21456		11175	13381	10492	11646	15068	13757
447	4075	4255	4009		25762	21638	24363	31481	35825	33525		16634	16930	23145	20923	17438	21341		10952	13608	10361	11501	15243	13917
448	3989	4028	3993		26045	21550	24354	30045	36128	33223		16751	17158	22741	20883	17673	21301		11054	13609	10637	11807	15063	13753
449	3964	3999	3871		25628	21334	23758	30527	36369	33508		16429	17235	22935	20741	17752	21156		11485	13574	10282	11413	15121	13805
450	4063	4029	3779		25363	21109	23669	29384	34826	31927		16227	16858	23012	20521	17364	20931		11148	13698	9903	10992	14776	13490
451	3705	3795	3750		25267	21200	23286	29007	33468	32190		16172	17141	22001	19854	17655	20251		10641	12992	10064	11171	14703	13424
452	3738	3784	3760		24510	20928	22901	29031	33826	31259		15491	16149	21822	20104	16633	20506		10682	12870	9977	11074	14896	13600
453	3735	3712	3647		24427	19865	22610	28993	33430	30128		15610	16642	21106	19242	17141	19627		10662	12921	9891	10979	15019	13712
454	3543	3780	3702		24365	20614	21879	28018	32661	29870		14982	16282	20596	19741	16770	20136		10560	13140	10009	11110	14537	13272
455	3517	3629	3674		23944	20746	22028	27009	32916	29255		15338	15972	20620	19339	16451	19726		10423	12948	10151	11268	14368	13118
456	3665	3651	3628		23954	20771	21936	28090	32951	28837		15272	15226	20432	19874	15683	20271		10533	12681	9918	11009	14796	13509
457	3647	3621	3566		23848	20659	21875	27587	32473	29163		15127	16112	20579	19835	16595	20232		10709	12954	10052	11158	15146	13828
458	3406	3605	3474		23960	20066	21859	27441	31861	28470		15111	15936	19940	19815	16414	20211		10646	12804	9838	10920	14604	13333
459	3507	3598	3457		23637	20147	21400	27805	32208	28904		15121	15838	20518	19621	16313	20013		10716	12982	10180	11300	14905	13608
460	3412	3396	3451		24405	20484	21230	27789	32312	28839		15061	15830	20688	19723	16305	20117		10872	12853	9779	10855	14878	13584
461	3509	3551	3406		24505	20076	21841	29305	32888	28030		15165	16103	20435	20137	16586	20540		10612	13396	10485	11638	14673	13396
462	3521	3632	3515		23944	20983	22249	28395	32714	28464		15255	15677	20335	20120	16147	20522		10780	13595	10301	11434	15276	13947
463	3557	3608	3411		24177	20412	21675	27819	32506	27738		15143	16185	20265	19941	16671	20340		10850	12902	10358	11497	14995	13690
464	3394	3478	3429		24145	20379	22690	27068	32021	27793		15423	15888	20581	20142	16365	20545		11264	13269	10223	11348	15092	13779
465	3573	3565	3395		24780	20480	22060	27802	32419	28369		15584	16188	20560	20592	16674	21004		11153	13385	10435	11583	15258	13931
466	3340	3535	3544		24901	21317	21715	27819	33349	27773		15709	16296	20738	20562	16785	20973		11344	13623	10658	11830	16098	14697
467	3513	3590	3345		25378	20531	21405	27562	33032	28128		15188	16048	20161	20311	16529	20717		11877	13576	10706	11884	16048	14652
468	3560	3549	3371		25163	20944	21882	27510	32420	28579		15118	15947	20308	20707	16425	21121		11757	13742	10673	11847	15583	14227
469	3473	3514	3474		24405	21150	22660	27696	32586	27876		15334	16278	20137	20607	16766	21019		11787	14218	10681	11856	15657	14295
470	3419	3427	3394		24732	21392	22245	27512	32387	27843		15500	15866	20728	20781	16342	21197		12052	14064	11124	12348	15894	14511
471	3473	3528	3247		24022	20711	21464	27602	32941	27204		15144	16138	20341	20941	16622	21360		11824	13963	10946	12150	16056	14659
472	3223	3388	3264		23779	20064	21349	26786	32214	27435		15353	15660	19793	20013	16130	20413		11807	13800	10887	12085	15779	14406
473	3269	3298	3150		24122	20071	21280	27603	31803	27317		15001	15692	19957	20899	16163	21317		11529	13444	10602	11768	15720	14352
474	3270	3189	3147		23339	20123	21358	27568	31529	26688		14537	15307	20057	20629	15766	21042		11088	13216	11078	12297	16377	14952
475	3146	2993	3089		24253	19821	20764	26226	30922	26635		14509	15248	18842	19956	15705	20355		11646	13308	10716	11895	15741	14372
476	3055	3077	2982		23899	19547	20720	25769	31043	25329		14458	15560	19045	19755	16027	20150		11620	13341	11020	12232	15996	14604
477	2973	3044	3015		22430	19376	19971	25340	30604	24887		14549	15257	18357	19111	15715	19493		11393	13105	11025	12238	15866	14486
478	2884	2955	2830		22652	19571	18982	24876	29564	24215		13957	14748	18157	19530	15190	19921		11383	12796	10874	12070	14859	13566
479	2832	2819	2553		22082	19097	19014	24039	28897	23867		13822	14352	18485	18964	14783	19343		11028	12772	10598	11764	14441	13185
480	2687	2764	2613		21807	18437	18870	23375	28758	23994		13378	13867	17951	18349	14283	18716		11229	12994	10724	11904	14423	13168
481	2595	2787	2537		21372	17984	18291	23206	27449	23529		13272	14765	18227	18408	15208	18776		11169	12247	10327	11463	14375	13124
482	2625	2724	2376		20966	17366	18178	22594	27244	22046		12712	13960	17561	18071	14379	18432		10953	12320	10139	11254	14278	13036
483	2398	2445	2259		19908	17354	17728	22246	26446	22069		13253	13962	16687	17469	14381	17818		10786	12026	10476	11628	13579	12398
484	2329	2444	2143		19354	17049	17882	21368	26284	21628		12602	13491	16880	17155	13896	17498		10596	12074	10249	11376	13786	12587
485	2263	2236	2159		19026	16035	16661	21058	25200	20572		12178	13446	16223	17346	13849	17693		10394	11766	10453	11603	13366	12203
486	2170	2289	2058		18813	16093	16888	20545	25275	20271		12223	13240	16096	16551	13637	16882		10388	11722	10346	11484	12565	11472
487	2032	2209	2084		18586	15886	16642	20862	24498	19884		12287	13219	16057	16738	13616	17073		10593	11499	10254	11382	12640	11540
488	2054	2135	1956		17724	16017	16134	20383	24528	20476		11848	13183	15649	16523	13578	16853		10659	11272	10627	11796	12461	11377
489	1956	1946	1953		17587	15063	15453	19537	24275	20041		11873	12837	15681	16327	13222	16654		10720	11421	10571	11734	12464	11380
490	1859	1939	1768		17600	14852	15188	19387	23132	19617		11750	12977	15679	16408	13366	16736		10677	11129	10227	11352	12436	11354
491	1804	1975	1745		17379	15030	15112	19175	23186	18913		11861	12991	15471	16722	13381	17056		10915	11351	10514	11671	12239	11174
492	1807	1830	1689		16682	14950	15022	19347	23124	18515		11607	13024	15279	16065	13415	16386		10994	11474	10776	11961	12145	11088
493	1661	1737	1642		16819	14284	14485	19938	22613	18457		11514	12850	15944	16143	13236	16466		11007	11501	10993	12202	12435	11353
494	1688	1668	1574		16486	14097	14368	19225	22972	18619		11583	12986	15451	15647	13376	15960		11303	11456	11392	12645	12062	11013
495	1651	1629	1528		16331	13975	14779	18886	22751	18451		11648	12866	15543	16429	13252	16758		11552	11672	11429	12686	11687	10670
496	1540	1629	1463		16293	14096	14407	18565	22673	18850		11722	13138	15826	15882	13532	16200		11951	11575	11536	12805	12264	11197
497	1496	1487	1439		16169	14152	14689	18471	22570	18344		12229	13423	15557	15887	13826	16205		11570	11499	11742	13034	12029	10982
498	1410	1493	1367		16486	13559	14109	18602	21593	18039		11968	13238	15923	15629	13635	15942		11821	11589	11556	12827	11398	10406
499	1394	1395	1324		15924	13954	13921	18148	21846	18473		11839	13280	15803	16107	13678	16429		12157	12171	12063	13390	11427	10433
500	1421	1357	1328		16185	13492	14061	18485	22260	18715		12145	13455	16337	16159	13859	16482		12119	11937	12419	13785	12046	10998
501	1356	1388	1281		15891	13719	14486	18536	22303	18439		12159	13455	16874	16122	13859	16444		12594	12208	12832	14244	11691	10674
502	1365	1328	1234		15933	13917	14749	18869	22793	19410		12412	13779	16671	16729	14192	17064		12591	12288	13230	14685	12157	11099
503	1320	1318	1228		16462	14289	14890	18711	22209	19215		12852	13874	16741	16381	14290	16709		12706	12672	13328	14794	11793	10767
504	1288	1229	1245		16232	13813	14622	18561	22885	19062		12908	14018	17049	17687	14439	18041		12881	12842	13890	15418	12027	10981
505	1246	1186	1133		16234	14304	14388	18322	22939	19453		12921	14019	16744	16737	14440	17072		13030	12681	13752	15265	12134	11078
506	1182	1177	1089		15945	14104	14180	18614	22851	19807		13001	14878	16876	16744	15324	17079		13610	12956	14199	15761	12243	11178
507	1169	1134	1096		15878	13562	14785	18264	23188	19820		13373	15372	17200	16563	15833	16894		13876	12868	14221	15785	11958	10918
508	1111	1109	1081		15683	13302	14416	18335	22643	19351		13129	14504	17753	16441	14939	16770		14226	13191	14776	16401	12024	10978
509	1136	1103	1087		15820	13609	14622	18723	23425	19884		13736	14540	18419	16679	14976	17013		14576	13416	14708	16326	12198	11137
510	1058	1061	996		15649	13698	14521	18803	22797	19724		13168	15318	18096	17165	15778	17508		15014	13027	14716	16335	12137	11081
511	1037	975	991		15797	13591	14257	18105	22851	19577		13317	14795	18194	16894	15239	17232		14842	13123	15081	16740	12288	11219
512	1001	1003	974		15566	13640	14035	18743	22408	19151		13140	14941	18131	17252	15389	17597		14583	13165	14830	16461	12069	11019
513	997	984	927		15458	13287	13794	18400	22160	20001		13120	14705	18084	16564	15146	16895		14826	13311	15108	16770	11819	10791
514	924	953	891		15507	13392	13991	18085	22875	20298		13828	15157	18682	16525	15612	16856		14981	13259	15277	16957	12370	11294
515	934	967	900		15629	13169	13783	18021	22253	20406		13091	14902	18742	16875	15349	17213		15181	13414	15410	17105	12120	11066
516	891	899	840		14909	13412	13826	17953	21988	19728		13284	15391	18538	16898	15853	17236		15081	13096	15715	17444	11800	10773
517	853	852	860		14760	12746	13964	18185	22009	19066		13036	14788	17861	16902	15232	17240		15073	13381	16074	17842	11363	10374
518	872	878	847		15262	13192	14091	18020	22525	19813		13464	14840	18631	16890	15285	17228		15091	13449	16270	18060	11462	10465
519	839	852	832		14699	12591	13864	17762	22272	19320		12906	15031	18359	17080	15482	17422		15093	13548	15719	17448	11525	10522
520	835	780	788		15020	12865	13594	17255	21959	18969		13209	14756	17782	17322	15199	17668		15032	13866	15966	17722	11672	10657
521	778	778	759		14327	12409	13505	17206	21335	18459		12552	14680	17700	16542	15120	16873		14706	13260	16134	17909	11535	10531
522	766	767	758		14081	12563	13270	17379	21320	18783		12735	14563	17550	15972	15000	16291		15451	12998	15892	17640	11899	10864
523	734	751	717		13961	12425	13028	17276	21253	18585		12734	14853	17420	16321	15299	16647		15489	12758	15603	17319	11207	10232
524	717	712	718		13964	12135	13129	16900	20896	18652		12856	14632	17378	16238	15071	16563		14839	13127	15761	17495	11132	10164
525	696	685	687		14377	11893	12887	16874	20709	18229		12942	14295	18001	15881	14724	16199		15062	13532	15545	17255	10882	9935
526	707	670	655		13388	11869	12705	16376	20548	17777		12753	14232	17304	15445	14659	15754		14718	12647	15279	16960	10837	9894
527	680	653	646		13362	12143	12443	16314	20934	17808		12378	13919	16718	15387	14337	15695		14309	12672	15361	17051	11014	10056
528	634	641	627		13380	11699	12214	16194	20381	17965		12234	14438	16657	15279	14871	15585		14635	12320	15099	16760	11100	10134
529	628	608	585		13234	11492	12038	16336	19554	17921		12048	13644	16196	15504	14053	15814		14512	12204	14538	16137	10625	9701
530	605	610	617		12849	11099	11827	16117	19399	17320		11907	13470	16213	15334	13874	15641		14311	12276	14623	16232	10339	9440
531	577	600	562		12576	11225	11704	15382	19115	16466		12025	13873	15613	15035	14289	15336		14171	11931	14421	16007	10439	9531
532	548	570	554		12611	10945	11643	15377	18813	16798		11727	13039	16629	14711	13430	15005		13680	11870	14200	15762	10295	9399
533	561	571	538		12768	11219	11609	14881	19161	17154		12095	13100	15711	14495	13493	14785		13671	11917	14398	15982	10415	9509
534	564	555	522		12849	11006	11586	15465	18898	16407		11246	13159	15644	14302	13554	14588		13668	12036	14380	15962	10331	9432
535	550	544	501		12557	10996	11241	14875	18728	16766		11353	13067	15309	14409	13459	14697		13730	11884	14085	15634	10125	9244
536	542	545	499		12092	10870	11445	14708	18583	16715		11066	12844	14979	14243	13229	14528		12933	11412	13937	15470	10129	9248
537	505	508	510		12461	10569	11383	15051	18588	16322		11030	12695	14953	13726	13076	14001		13078	11248	13724	15234	9610	8774
538	473	460	469		11837	10275	10578	14317	17297	15579		10477	12470	14500	13861	12844	14138		12971	11502	13362	14832	9407	8589
539	434	475	467		11722	10361	10718	14492	17620	15541		10575	12250	15157	13615	12618	13887		13148	10928	14031	15574	9517	8689
540	473	483	440		11825	9908	10597	14052	17802	14824		10594	12454	14800	13319	12828	13585		13042	11275	13275	14735	9019	8234
541	434	481	443		11390	9986	10555	13910	17374	15225		10440	12394	13925	13474	12766	13743		12832	10948	13118	14561	9469	8645
542	429	453	428		10888	10288	10582	13851	16690	15134		10177	12046	14325	13253	12407	13518		12620	10704	13055	14491	9179	8380
543	442	453	431		11026	10288	10773	13356	17307	14742		10088	11642	13998	13015	11991	13275		12404	10492	12766	14170	9239	8435
544	421	434	439		11169	9765	10300	13553	17255	14623		9852	11511	13688	12820	11856	13076		12458	10214	12613	14000	9114	8321
545	408	423	414		11152	9633	10303	13262	16403	14439		9682	11496	13593	12751	11841	13006		12568	10406	12430	13797	9091	8300
546	399	391	368		10964	9605	10311	13196	16424	13821		9712	11281	13317	12484	11619	12734		12379	10174	12653	14045	9133	8338
547	402	427	402		10723	9738	10227	13115	16670	14116		9772	11284	13164	12208	11623	12452		11508	9920	12243	13590	8828	8060
548	380	393	367		10640	9051	9432	12975	16509	13811		9094	10793	12812	12203	11117	12447		11335	9682	11736	13027	8628	7877
549	387	398	352		10917	9023	9612	12844	15646	13557		9576	10739	12793	11795	11061	12031		11466	9732	12104	13435	8838	8069
550	380	386	341		10742	9299	9531	12263	15940	13610		9333	10488	12649	11894	10803	12132		11334	9949	11714	13003	8615	7865
551	362	359	347		10534	8920	9191	12655	15918	13368		9176	10525	12495	11702	10841	11936		11684	9559	11483	12746	8349	7623
552	357	361	345		10231	8859	9554	12226	15716	13563		9032	10491	13193	11814	10806	12050		11042	9870	11480	12743	8210	7496
553	358	377	342		10239	8888	9380	12222	15322	13299		8888	10431	12657	11657	10744	11890		10706	9518	11701	12988	8380	7651
554	353	347	345		10259	8931	9394	12015	15431	13266		9009	10049	12300	11516	10350	11746		10768	9400	11400	12654	8317	7593
555	359	356	323		10222	9053	9525	11982	15208	13071		8835	10026	12362	11421	10327	11649		10788	9366	11393	12646	8188	7476
556	324	326	315		9990	9172	8973	12051	14930	12426		8637	9889	12437	11238	10186	11463		10705	9107	11168	12396	8192	7479
557	332	352	325		9814	8811	9108	11626	14746	12631		8655	9933	12021	11014	10231	11234		10543	8875	10995	12204	8013	7316
558	350	341	291		9730	8771	8962	11978	14540	12769		8486	9909	12120	11093	10206	11315		10482	8885	10845	12038	8048	7348
559	332	315	289		9859	8573	8766	11454	14608	12368		8355	10062	11441	10775	10364	10991		10120	8653	10998	12208	8015	7318
560	303	306	302		9725	8378	8743	11280	14502	11954		8045	9314	11391	10738	9593	10953		10156	8892	10714	11893	7939	7248
561	316	311	273		9828	8328	8728	11462	14648	11741		8016	9352	11068	10620	9633	10832		10101	8772	10458	11608	7667	7000
562	293	287	283		9747	8390	8685	11151	13989	11908		7935	9231	10760	10550	9508	10761		9715	8573	10408	11553	7823	7142
563	307	295	279		9268	8268	8877	11115	13879	11641		7654	9356	10836	10677	9637	10891		9957	8552	10333	11470	7853	7170
564	266	306	279		9400	8381	8705	11235	13723	11416		7883	9425	10833	10442	9708	10651		10081	8229	10248	11375	8128	7421
565	273	285	283		9235	8167	8222	10818	13968	11115		7883	8709	10598	10428	8970	10637		9277	8295	10110	11222	7747	7073
566	286	277	257		9229	7930	8354	10515	13346	11092		7633	9035	10251	10359	9306	10566		9414	7824	9929	11021	7350	6711
567	280	273	262		8823	8078	8364	10397	13320	10761		7384	8426	10224	9925	8679	10124		9494	7733	9991	11090	7308	6672
568	269	269	233		8921	8011	7799	10536	13010	10754		7122	8308	9804	9508	8557	9698		8787	7619	9218	10232	7374	6732
569	266	262	238		8601	7591	8035	9661	13131	10306		7109	8055	9764	9398	8297	9586		8942	7441	8877	9853	7058	6444
570	236	251	257		8603	7353	7605	9827	12696	10130		6961	7778	9539	9437	8011	9626		8484	7116	8668	9621	6925	6323
571	228	246	220		8378	7351	7416	9677	12352	9929		6484	7735	8995	8893	7967	9071		8140	7012	8511	9447	6620	6044
572	232	249	223		7974	7049	7305	9251	11819	9495		6578	7909	9227	8802	8146	8978		8031	6836	8445	9374	6547	5977
573	230	227	222		7809	7090	7382	9527	11863	9434		6486	7398	8548	8757	7620	8932		7872	6676	8289	9201	6678	6097
574	228	229	198		7960	7042	6996	9186	11404	9309		6400	7234	8546	8651	7451	8824		7708	6702	8065	8952	6472	5909
575	200	228	198		7854	6908	6824	9160	11408	8853		6159	7243	8354	8622	7460	8794		7542	6470	7981	8859	6427	5868
576	209	216	212		7974	6843	6956	8901	11431	9271		6006	6978	8757	8178	7187	8342		7664	6550	7713	8561	6460	5898
577	229	225	198		7666	6854	6783	8519	11074	9185		6212	6866	8466	8247	7072	8412		7450	6287	7802	8660	6296	5748
578	206	213	199		7819	6925	6776	8758	11238	9269		5999	6765	8244	8229	6968	8394		7322	6292	7754	8607	6395	5839
579	203	234	209		7702	7083	6820	8666	11565	9095		5774	7009	8382	8097	7219	8259		7336	6368	7765	8619	6298	5750
580	197	209	198		7731	7193	6803	8894	11618	8750		6089	6969	8264	8480	7178	8650		7562	6289	7775	8630	6435	5875
581	199	188	185		7945	7101	6772	8711	11278	8783		6038	7043	8052	8225	7254	8390		7537	6125	7717	8566	6650	6071
582	197	192	162		7799	6845	6889	8604	11360	8687		6191	6815	7936	8124	7019	8286		7260	6248	7658	8500	6444	5883
583	197	203	194		7927	6862	6575	8653	10760	8853		5964	6613	7940	8136	6811	8299		7282	6108	7602	8438	6456	5894
584	192	208	195		8080	6834	6770	8413	11090	8427		5837	6638	7947	7928	6837	8087		7403	6072	7758	8611	6254	5710
585	205	194	195		7779	6852	6928	8605	11377	8191		5997	6615	8108	7942	6813	8101		7020	6258	7612	8449	6314	5765
586	194	190	190		8100	6849	7103	9012	11258	8432		5705	6853	8019	8149	7059	8312		7247	5877	7202	7994	6322	5772
587	202	209	184		7828	6902	7058	8539	10868	8153		5737	6322	7786	7959	6512	8118		7193	5800	7263	8062	6327	5777
588	184	169	169		7788	6822	6545	8256	10953	8030		5624	6479	7755	7980	6673	8140		6792	5944	7025	7798	6253	5709
589	182	179	183		7611	6765	6588	8150	10865	8191		5438	6484	7613	7984	6679	8144		6629	5705	7065	7842	6469	5906
590	165	176	171		7604	6569	6416	8195	10727	8177		5533	6419	7278	7781	6612	7937		6786	5727	6816	7566	6137	5603
591	174	181	155		7426	6581	6335	7984	10555	8104		5242	6267	7360	7460	6455	7609		6693	5727	6861	7616	6060	5533
592	172	178	172		7340	6403	6332	7825	10316	8035		5240	6098	7019	7743	6281	7898		6480	5454	6674	7408	6069	5541
593	166	191	164		7189	6444	6125	7666	10236	7577		4955	5819	6950	7450	5994	7599		6303	5233	6576	7299	5937	5420
594	157	172	150		7410	6039	5906	7376	9846	7508		4841	5575	6774	7150	5742	7293		6138	5266	6294	6986	5714	5217
595	164	147	144		6769	6102	5915	7276	9435	6954		4683	5619	6466	6955	5788	7094		6093	5153	6030	6693	5656	5164
596	169	159	151		6717	5786	5602	7170	9162	6854		4715	5332	6238	6717	5492	6851		5595	4726	5972	6629	5436	4963
597	144	148	145		6337	5656	5668	6882	8798	6345		4459	5115	5839	6433	5268	6562		5501	4716	5630	6249	5269	4811
598	148	130	133		6243	5596	5312	6659	8779	6517		4259	5080	5875	6239	5232	6364		5315	4307	5517	6124	5237	4781
599	135	145	128		6101	5310	5219	6709	8179	6274		4029	4983	5833	6105	5132	6227		5259	4470	5142	5708	5375	4907
600	134	139	119		6013	5318	5088	6465	8156	6027		4215	4967	5326	5826	5116	5943		4901	4282	5090	5650	5068	4627

## Sheet: settings
Method name: omochromy (Modified)
Application: SparkControl				V1.2
Device: Spark 10M				Serial number: 1504002769
Firmware:				LUM:V4.0.22|ABS:V4.2.9|ABS_MEX:V4.1.7|CELL:V4.0.0|MTP:V9.0.18|FLUOR:V4.2.12|FLUOR_FP:V4.0.3|FLUOR_BOTTOM:V4.0.3|FLUOR_MEM:V4.1.7|FLUOR_MEX:V4.1.7|GCM:V3.0.2
Date:				2016-09-23
Time:				6:01 PM
System				TECAN-PC
User				NT AUTHORITY\NETWORK SERVICE
Plate				[NUN96fb] - Thermo Fisher Scientific-Nunclon 96 Flat Black [NUN96fb]
Lid lifter				No lid
Humidity Cassette				No humidity cassette
List of actions in this measurement script:
Plate
	Fluorescence Intensity Scan Top Reading					Label 1
Name				NUN96fb
Plate layout
Plate area				E1-F9
<>	1	2	3	4	5	6	7	8	9	10	11	12
A	None	None	None	None	None	None	None	None	None	None	None	None
B	None	None	None	None	None	None	None	None	None	None	None	None
C	None	None	None	None	None	None	None	None	None	None	None	None
D	None	None	None	None	None	None	None	None	None	None	None	None
E	None	None	None	None	None	None	None	None	None	None	None	None
F	None	None	None	None	None	None	None	None	None	None	None	None
G	None	None	None	None	None	None	None	None	None	None	None	None
H	None	None	None	None	None	None	None	None	None	None	None	None
Mode	Fluorescence Intensity Scan Top Reading
Name	Label 1
Scan selection				Emission Scan
Excitation				Monochromator
Excitation wavelength				365	nm
Excitation bandwidth				20	nm
Emission wavelength start				405	nm
Emission wavelength end				600	nm
Emission wavelength step size				1	nm
Emission scan number				196
Emission bandwidth				20	nm
Gain				125	Manual
Mirror				AUTOMATIC
Number of flashes				30
Integration time				250	µs
Lag time				0	µs
Settle time				0	ms
Z-Position				25549	µm
Z-Position mode				Manual
Part of Plate				E1-F9
Start Time				2016-09-23 17:52:13
Temperature				29.5	°C
