# Supplementary material for: Characterisation of white and yellow eye colour mutant strains of house cricket, Acheta domesticus
Source: PLoS One. 2019 May 6;14(5):e0216281. doi: 10.1371/journal.pone.0216281 (PMC6502451; doi:10.1371/journal.pone.0216281)
Supplement: S2 File — (ZIP) [file pone.0216281.s002.zip › ommochromes spectrophotometry.xlsx]

## Sheet: ommochromes
		Wavel.
	Strain	230	232	234	236	238	240	242	244	246	248	250	252	254	256	258	260	262	264	266	268	270	272	274	276	278	280	282	284	286	288	290	292	294	296	298	300	302	304	306	308	310	312	314	316	318	320	322	324
	black	3.309	3.1566	2.865	2.5649	2.2506	2.0525	1.7707	1.6481	1.5374	1.4577	1.4324	1.408	1.4107	1.4271	1.4558	1.4832	1.5022	1.5208	1.57	1.5943	1.6286	1.656	1.6749	1.7047	1.7208	1.7309	1.7188	1.6817	1.6317	1.5568	1.417	1.2625	1.0507	0.8991	0.7946	0.7049	0.6317	0.5587	0.511	0.4576	0.4233	0.4006	0.3782	0.3532	0.3521	0.3337	0.3179	0.3073
	black	3.6264	3.4042	3.1998	2.8914	2.5465	2.3108	1.9636	1.8088	1.6675	1.5676	1.5398	1.5169	1.5216	1.5454	1.5807	1.611	1.6324	1.6508	1.6982	1.7268	1.7622	1.7932	1.8157	1.8536	1.8737	1.8893	1.8784	1.8353	1.7803	1.7035	1.5411	1.348	1.094	0.9244	0.8177	0.7346	0.6729	0.6146	0.5763	0.5327	0.5041	0.4851	0.4642	0.4396	0.438	0.4177	0.3981	0.3849
	black	3.18	2.9338	2.6376	2.3632	2.1189	1.9885	1.8208	1.7535	1.6898	1.6415	1.6272	1.6111	1.6115	1.6306	1.6551	1.6789	1.6924	1.7049	1.7359	1.7506	1.7617	1.7659	1.7668	1.7616	1.7548	1.7381	1.7128	1.6597	1.5913	1.5162	1.4211	1.3065	1.1267	0.995	0.8991	0.8136	0.7404	0.6649	0.6148	0.5609	0.5257	0.5028	0.478	0.4524	0.4506	0.4329	0.4196	0.4108
	black	3.263	3.143	2.892	2.6303	2.3369	2.1422	1.8617	1.7323	1.6162	1.5322	1.5065	1.4825	1.484	1.5056	1.5334	1.5611	1.5803	1.5987	1.6509	1.6744	1.7116	1.7431	1.7675	1.8079	1.8278	1.8498	1.8436	1.8082	1.7617	1.6893	1.546	1.3776	1.1492	0.9895	0.8782	0.7831	0.7042	0.6247	0.5721	0.5121	0.4741	0.4494	0.4235	0.3964	0.3952	0.3749	0.3575	0.3459
	black	3.3569	3.0518	2.6632	2.2797	1.9405	1.7629	1.5457	1.4612	1.3892	1.3363	1.3202	1.3057	1.309	1.3222	1.3438	1.3627	1.3718	1.3791	1.4019	1.4117	1.4214	1.4256	1.4251	1.4261	1.4211	1.3993	1.3723	1.3293	1.2725	1.1904	1.083	0.9859	0.8453	0.7362	0.6549	0.5814	0.5174	0.4526	0.4113	0.3666	0.3393	0.3217	0.3043	0.2837	0.2828	0.2708	0.2624	0.2578
	black	2.79588	2.62254	2.38511	2.13218	1.87767	1.7227	1.50863	1.41568	1.33209	1.27136	1.25294	1.23514	1.23677	1.25159	1.27398	1.29487	1.30764	1.31947	1.35255	1.36892	1.38946	1.40504	1.41565	1.4324	1.43944	1.44047	1.42685	1.39148	1.34561	1.28258	1.17538	1.05511	0.887436	0.768108	0.685592	0.614807	0.556694	0.498663	0.460581	0.418192	0.391	0.373296	0.354849	0.332079	0.330941	0.316124	0.303715	0.295598
	yellow	2.3731	2.2334	1.9712	1.7164	1.5171	1.3881	1.199	1.122	1.0476	0.9955	0.9791	0.9637	0.9629	0.9714	0.9938	1.0152	1.0299	1.0446	1.0912	1.114	1.1479	1.1752	1.1936	1.223	1.2389	1.2542	1.2564	1.2392	1.205	1.1509	1.0613	0.9612	0.8155	0.7067	0.6233	0.5474	0.4827	0.4138	0.3695	0.3196	0.2883	0.2684	0.2483	0.2221	0.2223	0.2093	0.1994	0.1936
	yellow	3.1913	2.98	2.635	2.2488	1.9664	1.786	1.5544	1.4617	1.3674	1.2963	1.2712	1.2469	1.2429	1.2556	1.2874	1.3164	1.3429	1.3695	1.4329	1.4723	1.5227	1.565	1.5902	1.6315	1.6524	1.6712	1.6675	1.6429	1.5983	1.5221	1.4068	1.2885	1.107	0.9595	0.8417	0.7277	0.6267	0.5193	0.4495	0.3727	0.3244	0.2897	0.265	0.2373	0.2378	0.2202	0.2067	0.2005
	yellow	2.3064	2.1517	1.9362	1.7034	1.5224	1.402	1.2377	1.1735	1.1083	1.0679	1.0555	1.0499	1.0558	1.0742	1.098	1.1169	1.1283	1.1373	1.1653	1.1809	1.1966	1.2048	1.2113	1.2183	1.2234	1.2213	1.2102	1.1817	1.1433	1.0907	1.0066	0.9105	0.7744	0.6709	0.5939	0.526	0.4675	0.4078	0.3663	0.3208	0.2926	0.2707	0.2543	0.2304	0.2304	0.2184	0.208	0.2024
	yellow	2.7395	2.529	2.2569	1.956	1.7209	1.5605	1.3375	1.2488	1.1588	1.0982	1.079	1.0653	1.066	1.0805	1.1064	1.1289	1.1464	1.1647	1.2081	1.2366	1.2714	1.2989	1.3188	1.3485	1.3651	1.3817	1.3778	1.3546	1.3154	1.2584	1.1538	1.0371	0.8729	0.7506	0.6613	0.5838	0.5181	0.4508	0.4066	0.3573	0.3254	0.3053	0.2848	0.259	0.2597	0.2469	0.2344	0.228
	yellow	2.6366	2.4099	2.1106	1.7933	1.5599	1.4137	1.2087	1.127	1.0582	1.007	0.9889	0.9715	0.9728	0.985	1.007	1.0281	1.0488	1.0542	1.0869	1.1096	1.1392	1.1606	1.1691	1.1877	1.2037	1.2148	1.2133	1.1913	1.155	1.0985	1.0161	0.9241	0.8016	0.7066	0.6337	0.5719	0.5189	0.4632	0.4323	0.3923	0.3671	0.3522	0.3378	0.3079	0.3086	0.2989	0.2822	0.2747
	yellow	2.62289	2.43619	2.16016	1.86474	1.64077	1.49496	1.29439	1.21433	1.13658	1.08205	1.06399	1.04887	1.04948	1.06261	1.08753	1.10989	1.12787	1.14252	1.18491	1.21045	1.243	1.26809	1.28363	1.30858	1.32333	1.33515	1.33159	1.30872	1.27057	1.21188	1.11763	1.01404	0.865537	0.751271	0.664072	0.585446	0.517552	0.44647	0.400792	0.349015	0.316364	0.294287	0.27526	0.248827	0.249242	0.236353	0.223879	0.217642
	white	1.4588	1.3477	1.2014	1.0706	0.9641	0.9042	0.8206	0.7941	0.7711	0.7526	0.7483	0.7436	0.7459	0.7508	0.7627	0.7702	0.7744	0.7781	0.7943	0.8012	0.8092	0.8128	0.8132	0.8166	0.8171	0.8102	0.8016	0.7826	0.7535	0.7206	0.6641	0.6155	0.5399	0.4802	0.4337	0.3882	0.3446	0.3015	0.2759	0.2406	0.2235	0.2091	0.1977	0.175	0.1755	0.1681	0.1622	0.1589
	white	2.068	1.8992	1.6781	1.4771	1.3069	1.2014	1.0491	0.9996	0.9547	0.9236	0.9179	0.9187	0.929	0.947	0.9701	0.9827	0.984	0.9855	0.9976	1.0022	1.0008	0.9946	0.9899	0.9786	0.9723	0.9534	0.9383	0.9085	0.8695	0.8277	0.7492	0.6792	0.5729	0.495	0.4394	0.3927	0.3522	0.3116	0.2884	0.2552	0.2386	0.2248	0.2132	0.1901	0.1893	0.1813	0.1735	0.167
	white	2.4503	2.2499	1.9772	1.7279	1.5154	1.3828	1.1851	1.1192	1.0624	1.0239	1.0199	1.0237	1.0361	1.0564	1.0854	1.1019	1.1077	1.1125	1.1311	1.1395	1.1436	1.1391	1.1312	1.118	1.1096	1.0845	1.061	1.0191	0.968	0.9121	0.8063	0.7111	0.5772	0.487	0.4302	0.3869	0.3511	0.3184	0.2999	0.2741	0.2617	0.2497	0.24	0.217	0.2169	0.2103	0.2007	0.1936
	white	2.2597	2.0856	1.8463	1.6222	1.4289	1.3086	1.1245	1.0627	0.9983	0.9405	0.9232	0.9049	0.9034	0.9105	0.9309	0.9499	0.9647	0.9751	1.015	1.0353	1.0632	1.0824	1.0961	1.1145	1.1255	1.1297	1.1236	1.1012	1.0622	1.0165	0.9269	0.8453	0.7217	0.6252	0.5523	0.4863	0.4258	0.3677	0.3328	0.2862	0.2625	0.2425	0.2266	0.2013	0.2013	0.1918	0.1825	0.1753
	white	2.5014	2.3309	2.088	1.848	1.6247	1.4765	1.2337	1.1459	1.0657	1.002	0.9865	0.9757	0.981	0.9956	1.0215	1.0411	1.0542	1.0648	1.1045	1.1259	1.1534	1.1721	1.1865	1.2109	1.2244	1.2308	1.2255	1.2009	1.1599	1.1138	0.999	0.8866	0.7257	0.6187	0.5474	0.4887	0.4379	0.3917	0.3641	0.3255	0.3063	0.2895	0.2746	0.2488	0.2486	0.2367	0.2267	0.2178
	white	2.12616	1.96283	1.74062	1.53367	1.35432	1.24215	1.07177	1.01406	0.960736	0.919235	0.909968	0.904187	0.909889	0.922739	0.944579	0.959468	0.96723	0.973368	0.998415	1.01061	1.0237	1.0298	1.03295	1.03724	1.03928	1.0313	1.0197	0.992435	0.952994	0.908959	0.820809	0.740065	0.621205	0.535808	0.475794	0.424274	0.378497	0.334798	0.309098	0.273557	0.255935	0.240689	0.228116	0.204376	0.204257	0.195664	0.187229	0.180695
	solvent	0.2094	0.2048	0.1976	0.1928	0.1864	0.1837	0.1807	0.176	0.1732	0.1699	0.1675	0.1615	0.1588	0.1545	0.1523	0.1508	0.146	0.1425	0.1404	0.1387	0.1355	0.1316	0.1297	0.1273	0.1257	0.1227	0.1217	0.119	0.1177	0.117	0.1153	0.1141	0.1125	0.111	0.1106	0.1085	0.1073	0.1067	0.1059	0.1046	0.1032	0.1028	0.1024	0.0873	0.087	0.0859	0.0852	0.0848
	solvent	0.207306	0.202752	0.195624	0.190872	0.184536	0.181863	0.178893	0.17424	0.171468	0.168201	0.165825	0.159885	0.157212	0.152955	0.150777	0.149292	0.14454	0.141075	0.138996	0.137313	0.134145	0.130284	0.128403	0.126027	0.124443	0.121473	0.120483	0.11781	0.116523	0.11583	0.114147	0.112959	0.111375	0.10989	0.109494	0.107415	0.106227	0.105633	0.104841	0.103554	0.102168	0.101772	0.101376	0.086427	0.08613	0.085041	0.084348	0.083952
	solvent	0.208981	0.20439	0.197205	0.192414	0.186027	0.183333	0.180339	0.175648	0.172854	0.16956	0.167165	0.161177	0.158482	0.154191	0.151995	0.150498	0.145708	0.142215	0.140119	0.138423	0.135229	0.131337	0.129441	0.127045	0.125449	0.122455	0.121457	0.118762	0.117465	0.116766	0.115069	0.113872	0.112275	0.110778	0.110379	0.108283	0.107085	0.106487	0.105688	0.104391	0.102994	0.102594	0.102195	0.0871254	0.086826	0.0857282	0.0850296	0.0846304
[truncated: 63 more columns]
