# Supplementary material for: Characterisation of white and yellow eye colour mutant strains of house cricket, Acheta domesticus
Source: PLoS One. 2019 May 6;14(5):e0216281. doi: 10.1371/journal.pone.0216281 (PMC6502451; doi:10.1371/journal.pone.0216281)
Supplement: S2 File — (ZIP) [file pone.0216281.s002.zip › pteridines fluorometry.xlsx]

## Sheet: fluorometry pteridines
	1	2	3	4	5	6		1	2	3	4	5	6		1	2	3	4	5	6		1	2	3
wavelength	black	black	black	black	black	black		yellow	yellow	yellow	yellow	yellow	yellow		white	white	white	white	white	white		solvent	solvent	solvent
405	71267	69887	111586	65919	44801	71338		71020	79800	93787	69516	77297	77065		26452	24527	34136	34609	29097	33453		35561	29982	28708
406	54576	57210	83928	53509	36165	54631		56585	67433	70809	54608	63692	63501		16028	15245	18491	15831	15980	16642		14360	12404	12735
407	51188	55068	80170	51282	33604	51239		53988	64806	69856	55378	62937	62748		13914	13586	15367	12713	13872	15321		9822	9946	10265
408	50474	53394	81225	50028	33295	50524		56635	65552	68405	54243	65390	65194		13612	13030	14581	12418	13571	14537		9583	9329	9874
409	50919	54592	79949	51179	34082	50970		54058	65844	68119	54680	62984	62795		13343	13081	14427	12775	13303	14384		9275	9187	9699
410	52677	53958	82790	51444	33943	52730		56141	67156	69782	55878	64081	63889		13195	13540	14543	12427	13155	14499		9267	9218	9629
411	52350	54474	84174	52253	34280	52402		58613	71222	69699	58535	65988	65790		13863	13016	14476	12849	13821	14433		9259	9286	9515
412	52800	57389	85309	52589	34256	52853		61459	79057	72660	60082	68295	68090		13529	13420	14780	12868	13488	14736		9364	9271	9820
413	54095	58522	87620	54228	35289	54149		59731	83583	74514	60969	69397	69189		13982	13660	15766	13436	13940	15719		9530	9224	9993
414	55964	58554	90970	54298	36575	56020		62353	86152	75863	61526	71469	71255		14235	14220	15827	13286	14192	15780		9649	9379	9965
415	54934	58440	87476	54572	35809	54989		61352	83144	76247	61211	71714	71499		13916	13868	15130	13284	13874	15085		9413	9200	9788
416	55915	60355	92859	56468	35734	55971		63165	85595	77560	62617	73852	73630		14358	14121	15463	13374	14315	15417		9297	9200	9855
417	56830	59842	90759	54252	35905	56887		63317	86619	78732	63819	74409	74186		14678	14138	15742	13273	14634	15695		9424	9213	9736
418	55411	59568	89108	54763	36205	55466		65157	83706	77132	62724	74177	73954		14322	13916	15599	13501	14279	15552		9316	8990	9745
419	53748	59419	86911	54469	35882	53802		65062	80500	77428	62066	74527	74303		14514	13800	15244	13030	14470	15198		9012	8942	9385
420	53682	58131	89034	53696	35889	53736		64036	80695	78246	62819	75324	75098		14126	14213	15372	13184	14084	15326		9165	8724	9372
421	53631	58435	87606	54719	34110	53685		64123	80988	78144	63698	73623	73402		14543	13690	15694	13830	14499	15647		8975	8966	9330
422	55172	59646	92290	54064	35295	55227		64914	83009	79297	64872	78839	78602		15126	14163	15937	13422	15081	15889		9235	9073	9399
423	54346	59999	90318	55256	35699	54400		66761	81487	80863	64012	80444	80203		14559	14149	16482	13155	14515	16433		8870	8640	9513
424	54992	59749	89968	54024	35072	55047		66678	80001	80412	64546	80115	79875		14954	14394	15599	13780	14909	15552		8847	8790	9391
425	53633	58459	90592	52395	34791	53687		67189	80375	80819	63138	79060	78823		15129	14335	15894	13985	15084	15846		8790	8524	9153
426	51842	57520	87024	53271	34106	51894		67127	81269	79783	64052	77410	77178		14993	14117	15644	13607	14948	15597		8676	8701	9037
427	52545	56679	87426	51152	35042	52598		69597	81906	81117	66106	80112	79872		14939	14582	16039	13636	14894	15991		8629	8482	8860
428	51877	57011	88303	50898	34251	51929		66617	80123	80441	64594	79445	79207		14879	13954	16021	13930	14834	15973		8486	8277	8618
429	50194	56089	85718	50168	34088	50244		66009	79902	80067	63449	80700	80458		14164	14170	16073	13866	14122	16025		8138	8053	8476
430	48653	53518	83098	47864	32665	48702		64219	77017	77216	60912	77078	76847		14076	13667	15439	13508	14034	15393		7900	7806	8175
431	46989	52813	82339	47002	31785	47036		64588	76484	78097	61538	75719	75492		14236	13637	15374	13306	14193	15328		7669	7598	8151
432	46441	51805	79491	45474	31053	46487		63111	75032	76427	61810	75456	75230		13600	13480	14747	13160	13559	14703		7590	7565	7939
433	45643	49921	79985	44402	30373	45689		64931	77975	75211	60909	74687	74463		13916	13402	15401	12897	13874	15355		7662	7301	7864
434	44694	49101	75188	43782	29652	44739		63804	74267	75876	60740	76620	76390		13524	13627	15388	12927	13483	15342		7558	7386	7778
435	44455	48769	76073	45479	29462	44499		63336	75076	75259	59203	76155	75927		13933	13231	15222	12556	13891	15176		7383	7204	7937
436	43055	46956	73092	44132	29634	43098		63441	74175	74260	61017	74694	74470		13672	13355	15150	12149	13631	15105		7353	7182	7399
437	42251	46178	72246	41563	28019	42293		63616	74099	72784	59842	74065	73843		13120	13179	14967	12501	13081	14922		6983	7006	7315
438	42571	44630	72264	40879	27608	42614		63152	72407	73051	59292	73853	73631		13381	12968	14776	12946	13341	14732		7024	7053	7378
439	40846	45378	71144	40969	28097	40887		63224	71785	73063	57516	75357	75131		13473	13484	14995	12425	13433	14950		6939	6924	7159
440	41543	44367	69288	39430	27249	41585		62717	70553	74285	58289	73378	73158		13515	12892	15469	12051	13474	15423		6812	6742	7147
441	40334	43766	70617	39773	27748	40374		64624	71674	73273	60834	73162	72943		13216	13060	14982	12044	13176	14937		6668	6788	6955
442	39348	42490	67949	38084	27013	39387		61909	69078	72888	58777	74297	74074		13142	12944	14899	12389	13103	14854		6671	6490	6770
443	39117	41790	67843	37305	26389	39156		62441	70017	69224	56583	72715	72497		13035	12818	14896	12199	12996	14851		6696	6626	6741
444	37226	40980	66486	37381	25707	37263		62632	69514	70685	57630	73233	73013		12851	12670	14490	12057	12812	14447		6430	6450	6834
445	38117	40337	63897	36223	25720	38155		61481	67553	70318	57809	72780	72562		12985	12912	14651	11976	12946	14607		6664	6203	6549
446	36622	40682	63653	36271	25766	36659		64190	69771	73145	59726	75161	74936		13001	12961	14718	12024	12962	14674		6432	6405	6752
447	36575	40039	65692	36095	26135	36612		64571	68826	70543	59705	73722	73501		13285	12930	14900	12049	13245	14855		6480	6235	6775
448	36556	39972	65129	35820	24988	36593		64863	70367	69532	57657	73761	73540		13313	12832	14738	12493	13273	14694		6454	6402	6680
449	35560	39283	63766	35749	24575	35596		64127	68861	70561	57077	74547	74323		13277	13121	15091	12418	13237	15046		6478	6290	6669
450	36263	39521	63388	35227	25294	36299		62780	70763	71977	59629	73596	73375		13053	12950	14965	12438	13014	14920		6136	6244	6529
451	34894	38892	61715	33443	24732	34929		61740	66615	70298	56264	71587	71372		13000	12657	14290	11834	12961	14247		6183	6219	6349
452	34710	36843	58968	35008	23821	34745		61235	67406	67979	56547	71035	70822		12937	12805	14677	11646	12898	14633		6017	5986	6327
453	34297	36868	59149	32555	23235	34331		61208	66138	66394	57269	69592	69383		12476	12437	14214	11437	12439	14171		6067	5857	6493
454	32248	36391	58169	32111	23190	32280		60871	66687	66501	55380	69882	69672		13044	12481	14062	11323	13005	14020		5845	5954	6227
455	32605	35599	56883	32892	22703	32638		61947	66863	66813	55248	70616	70404		12839	12387	14287	11454	12800	14244		5790	5559	6022
456	32252	35773	57955	30679	23423	32284		61743	68253	67134	55131	70834	70621		13109	12620	14406	11604	13070	14363		5834	5711	6190
457	31904	35763	56252	30496	22769	31936		61479	67067	68119	54217	71038	70825		13156	12369	14233	11345	13117	14190		5787	5887	6120
458	31893	34380	55793	30663	22781	31925		60031	65490	66203	53677	69625	69416		12716	12578	13992	10903	12678	13950		5778	5686	6159
459	31630	35507	55635	30053	22972	31662		62163	66676	68401	55441	70288	70077		12469	12566	14575	11340	12432	14531		5764	5843	6028
460	31450	34793	54840	30476	23019	31481		61769	68485	66191	55492	70787	70575		12739	12537	14291	11782	12701	14248		5892	5851	6042
461	31730	34164	53824	30670	23120	31762		61231	73849	65253	55745	68599	68393		13417	12596	14228	11682	13377	14185		5945	5774	6201
462	31451	33845	54814	30406	22113	31482		62090	78880	68272	57527	69920	69710		13203	12687	14585	11593	13163	14541		5739	5985	6260
463	31296	33051	54659	30512	22037	31327		63145	78646	68205	54937	70351	70140		12603	12765	14411	11476	12565	14368		5868	5959	5943
464	30452	32683	53610	30464	21779	30482		62803	77595	69343	55457	69863	69653		12724	12417	14761	11547	12686	14717		5786	5669	6034
465	30714	32283	52969	30477	21623	30745		61568	73011	69032	53040	69990	69780		12365	12392	14832	11526	12328	14788		5610	5673	6222
466	30398	32566	54127	31054	22101	30428		61271	69358	67392	55338	71637	71422		12936	12782	14423	11615	12897	14380		5750	5989	6185
467	30287	32282	54196	29480	21452	30317		61662	67597	65972	54551	70218	70007		13302	12757	14572	11496	13262	14528		5789	5854	5937
468	30079	32458	52430	29519	21972	30109		63601	65970	65973	53279	70511	70299		12611	12716	14931	11599	12573	14886		5506	5606	6037
469	29540	32166	51389	29406	21443	29570		62474	65086	67123	55451	69392	69184		12803	12903	14544	11641	12765	14500		5747	5745	5953
470	29249	31467	50504	27596	21622	29278		61231	65317	65403	54939	70864	70651		13011	12494	14921	11748	12972	14876		5660	5516	6006
471	28595	30579	49817	27270	20898	28624		63430	63027	64609	53200	69713	69504		12841	12320	14720	11329	12802	14676		5506	5702	5935
472	28534	30057	49254	27144	20527	28563		59680	64698	62743	53986	70272	70061		12423	11943	13924	11174	12386	13882		5515	5487	5718
473	27806	28848	49038	27016	20358	27834		60091	63036	62240	51964	67414	67212		12258	12204	14009	11296	12221	13967		5498	5589	5776
474	27128	28237	47495	25890	20007	27155		59841	61616	62303	49789	65415	65219		12246	11907	13522	11257	12209	13481		5316	5480	5631
475	26665	27537	44158	25356	19113	26692		57405	60156	61811	49443	64740	64546		11763	12095	13444	10683	11728	13404		5333	5330	5502
476	25955	26516	44777	25693	18822	25981		55276	60466	61134	50538	62970	62781		11895	11535	13540	10108	11859	13499		5262	5178	5337
477	24739	26162	44327	24135	18307	24764		54942	56941	58445	49055	62509	62321		11400	11272	13448	10489	11366	13408		5152	5034	5312
478	24303	25290	42288	22734	17538	24327		53358	55215	54464	48076	60312	60131		11339	10880	12885	10065	11305	12846		4930	4985	5072
479	23213	24621	40473	22073	16837	23236		52122	53542	54151	45433	57214	57042		11108	10862	12632	9434	11075	12594		4637	4819	5078
480	23041	23276	37646	20498	16359	23064		50380	52030	52938	44505	56495	56326		10530	10522	12389	9685	10498	12352		4656	4673	4843
481	21955	22364	37111	20069	16204	21977		47637	49745	52494	43273	54602	54438		10111	10347	12029	9479	10081	11993		4503	4427	4698
482	21817	21690	34879	19854	15292	21839		48255	47574	49149	40999	52527	52369		9676	9901	11775	8921	9647	11740		4267	4314	4592
483	19634	20083	33476	19073	15195	19654		45695	46215	47118	39770	50822	50670		9424	9733	10939	8467	9396	10906		4090	4045	4348
484	19545	20038	32587	18366	14273	19565		42848	44490	44201	38304	49939	49789		9322	9527	10650	8130	9294	10618		3928	3979	4137
485	19272	18357	31571	17189	13992	19291		42483	44239	43657	36806	47371	47229		8985	8926	10280	8047	8958	10249		3884	3801	4060
486	18213	18339	31635	16478	13718	18231		40457	42708	42896	35905	46737	46597		8799	8711	10152	7989	8773	10122		3716	3689	3923
487	17556	17747	29126	16133	12882	17574		39114	40708	39960	35242	44884	44749		8457	8307	9742	7658	8432	9713		3666	3629	3775
488	16659	17026	28048	15973	12508	16676		37812	38869	38891	33797	44189	44056		8160	8148	9894	7476	8136	9864		3587	3489	3814
489	16150	15906	26957	15319	12058	16166		36715	37593	37220	32107	41571	41446		8040	8088	9153	7316	8016	9126		3453	3342	3606
490	15461	15461	25217	14678	11702	15476		35448	35508	35636	30937	40154	40034		7723	7754	8714	6900	7700	8688		3188	3324	3550
491	14908	15114	24917	14171	11572	14923		33819	35886	35327	31005	39696	39577		7562	7804	8852	6808	7539	8825		3274	3224	3348
492	14662	15172	23814	13728	10970	14677		33586	34092	34219	29259	40373	40252		7420	7573	8734	6497	7398	8708		3096	3106	3193
493	14132	14047	22617	13165	10980	14146		32514	33200	33079	28564	37500	37388		7174	7345	8535	6359	7152	8509		3105	3127	3063
494	13339	13648	22451	12437	10654	13352		31734	32368	31492	28318	36288	36179		7075	7446	8082	6150	7054	8058		2960	3076	3116
495	13224	13638	22300	12555	9974	13237		31228	31430	31606	27374	34503	34399		7039	7192	7945	6155	7018	7921		2925	2806	2932
496	12988	13247	21787	11904	10257	13001		30324	30302	31721	26725	33882	33780		7036	6955	7848	6360	7015	7824		2794	2810	2907
497	12845	12764	20642	11785	9895	12858		30356	29948	31498	25759	33814	33713		6830	6881	7714	6029	6810	7691		2723	2689	2813
498	12575	12175	19603	11347	9450	12588		28907	29208	29776	24782	32267	32170		6469	6572	7382	5970	6450	7360		2588	2611	2762
499	11775	11701	18472	11388	9126	11787		28648	27654	27725	23542	31384	31290		6459	6622	7158	5530	6440	7137		2500	2456	2705
500	11624	11463	18798	11232	9034	11636		27628	28020	27491	24299	31676	31581		6271	6553	7220	5454	6252	7198		2577	2499	2626
501	11579	11301	18798	10637	8898	11591		26405	27420	27069	23229	29916	29826		6430	6436	6918	5308	6411	6897		2440	2411	2513
502	11215	10944	18618	10613	8869	11226		26029	25959	26231	23006	29713	29624		6172	6311	6889	5499	6153	6868		2361	2440	2493
503	10807	10554	17641	10244	8709	10818		25808	26062	25291	21885	28684	28598		6029	6260	6842	5290	6011	6821		2342	2313	2474
504	11056	10217	17357	10263	8479	11067		25195	25727	25590	21735	29188	29100		6085	6097	6658	5187	6067	6638		2291	2333	2365
505	10650	10250	16539	9709	8521	10661		24784	24275	24254	21262	28098	28014		6047	6147	6543	4967	6029	6523		2208	2229	2387
506	10487	9853	16324	9666	8538	10497		23830	24037	23966	21297	27079	26998		6152	6194	6755	5044	6134	6735		2175	2200	2290
507	9935	9583	15699	9443	8308	9945		23396	23025	22833	20118	26334	26255		5626	6064	6342	4741	5609	6323		1998	2120	2222
508	9779	9258	15154	9254	8014	9789		23046	22399	22407	20057	25128	25053		5636	5720	6193	4762	5619	6174		2005	2086	2136
509	9750	9257	15106	9133	7693	9760		22982	22187	22500	19100	24753	24679		5534	5649	6156	4732	5517	6138		2031	1996	2140
510	9435	9069	14827	8685	7701	9444		22534	21400	21277	19136	24119	24047		5458	5653	5938	4694	5442	5920		1918	2010	2084
511	9099	8658	14246	8603	7493	9108		21130	20698	20922	18880	24147	24075		5270	5629	5871	4590	5254	5853		1904	1937	2014
512	9364	8474	13585	8492	7392	9373		21001	20595	20167	18637	23163	23094		5291	5541	5750	4414	5275	5733		1912	1920	1980
513	8695	8071	13401	8148	7364	8704		19843	19676	19830	17808	22759	22691		5249	5346	5643	4225	5233	5626		1864	1851	1934
514	8334	8248	13235	8224	6951	8342		20046	18806	19314	17078	21768	21703		4953	5298	5639	4191	4938	5622		1846	1815	1839
515	8239	7736	12749	8073	7031	8247		19440	18819	19191	16671	21522	21457		4869	5271	5502	4235	4854	5485		1697	1728	1865
516	8041	7647	12806	7791	6809	8049		18581	18385	17915	16243	21690	21625		4816	5017	5246	4064	4802	5230		1666	1691	1775
517	8119	7337	12227	7607	6857	8127		18156	18183	17453	15798	20755	20693		4813	4921	5101	3921	4799	5086		1548	1664	1718
518	7972	7211	11662	7707	6832	7980		18807	17619	17147	15616	20249	20188		4689	5012	5071	3980	4675	5056		1652	1598	1716
519	7596	7034	11736	7352	6590	7604		17287	16713	16745	15036	18931	18874		4592	4836	5023	3760	4578	5008		1548	1564	1673
520	7423	6788	11320	7254	6525	7430		16432	15736	16666	14985	19073	19016		4542	4963	4899	3766	4528	4884		1501	1485	1594
521	7274	6610	10995	7041	6224	7281		16474	15742	15471	14161	18209	18154		4405	4566	4667	3612	4392	4653		1451	1483	1557
522	7168	6395	10395	6947	6182	7175		16126	15293	15033	14081	17577	17524		4269	4658	4591	3548	4256	4577		1452	1415	1534
523	7134	6421	10364	6678	6183	7141		16038	15150	15280	13628	17554	17501		4323	4623	4606	3519	4310	4592		1425	1479	1462
524	6925	6200	10233	6675	6174	6932		15125	14583	14241	13199	16894	16843		4307	4520	4451	3454	4294	4438		1359	1359	1454
525	6974	6147	9867	6503	5873	6981		15009	13685	13857	12638	16585	16535		4007	4510	4315	3254	3995	4302		1375	1354	1386
526	6726	5868	9727	6268	5798	6733		14302	13975	13595	12131	15755	15708		4012	4380	4288	3233	4000	4275		1267	1306	1372
527	6490	5707	9080	6140	5665	6496		14148	13489	13248	11953	15236	15190		3782	4132	4131	3146	3771	4119		1261	1274	1289
528	6269	5614	9075	5987	5343	6275		13760	13034	12935	11734	15167	15121		3746	4205	3995	3045	3735	3983		1202	1212	1285
529	6142	5281	8822	5758	5216	6148		12922	12443	12341	11302	14348	14305		3563	4111	3798	3029	3552	3787		1126	1190	1258
530	6003	5294	8348	5688	5335	6009		12502	12028	11823	11060	14405	14362		3522	3890	3818	2910	3511	3807		1158	1170	1227
531	5785	5110	8379	5614	5483	5791		11906	11547	11515	10689	13719	13678		3442	3734	3666	2828	3432	3655		1105	1117	1154
532	5873	5059	8105	5727	5202	5879		12149	11456	11459	10293	13205	13165		3420	3649	3635	2850	3410	3624		1117	1095	1172
533	5854	4897	8130	5568	5160	5860		12217	11110	11276	10418	12703	12665		3303	3710	3493	2794	3293	3483		1060	1091	1128
534	5716	4898	7723	5387	5080	5722		11700	10739	10862	9867	12845	12806		3195	3546	3466	2652	3185	3456		1038	1060	1063
535	5676	4740	7608	5295	5075	5682		10998	10659	10648	9744	12336	12299		3259	3570	3432	2588	3249	3422		1034	1029	1094
536	5330	4699	7404	5134	4807	5335		11277	10243	10244	9328	11923	11887		3143	3397	3431	2636	3134	3421		970	1001	1021
537	5399	4451	7343	5154	4860	5404		10753	9933	9953	9240	11699	11664		3178	3456	3270	2506	3168	3260		942	966	1005
538	5323	4482	7024	4906	4736	5328		10261	9571	9477	9089	11256	11222		3052	3338	3105	2409	3043	3096		919	951	996
539	5105	4382	6921	5017	4666	5110		9782	9424	9070	8604	11022	10989		3065	3471	3097	2383	3056	3088		899	904	965
540	5094	4200	6622	5041	4417	5099		10029	9157	9043	8494	10724	10692		2911	3200	3014	2331	2902	3005		918	893	996
541	5249	4184	6681	4953	4489	5254		9504	8776	8708	8330	10519	10487		2855	3119	3013	2402	2846	3004		845	896	903
542	4971	4099	6642	4751	4467	4976		9359	8621	8693	8325	10258	10227		2850	3117	2911	2288	2841	2902		864	862	916
543	4908	4007	6565	4687	4456	4913		9103	8348	8654	8001	9885	9855		2692	2961	2781	2174	2684	2773		826	848	896
544	4884	4051	6507	4681	4424	4889		8947	8021	8384	7777	9761	9732		2687	2879	2765	2161	2679	2757		817	836	852
545	4761	3970	6210	4654	4448	4766		8813	8094	8329	7887	9477	9449		2577	2871	2662	2160	2569	2654		810	791	801
546	4713	3852	6219	4528	4161	4718		8372	7860	8264	7368	9493	9465		2555	2905	2581	2084	2547	2573		749	789	867
547	4653	3941	5977	4588	4297	4658		8307	7495	7622	7129	9072	9045		2460	2790	2627	2035	2453	2619		760	821	821
548	4555	3819	5978	4394	4193	4560		8065	7581	7450	6911	8921	8894		2414	2728	2449	1975	2407	2442		748	778	784
549	4633	3798	6102	4517	4105	4638		8125	7243	7372	6728	8670	8644		2427	2660	2480	1942	2420	2473		729	736	760
550	4481	3694	5754	4491	4081	4485		7789	7039	6931	6637	8349	8324		2286	2708	2394	1924	2279	2387		730	740	735
551	4537	3624	5646	4432	4027	4542		7538	6796	6858	6558	8269	8244		2239	2605	2430	1815	2232	2423		657	740	746
552	4539	3649	5771	4328	4087	4544		7408	6995	6789	6419	8132	8108		2254	2552	2358	1858	2247	2351		691	692	717
553	4537	3487	5564	4299	3973	4542		7231	6584	6705	6324	7961	7937		2228	2607	2301	1782	2221	2294		685	688	723
554	4514	3541	5482	4214	4015	4519		6997	6594	6432	6224	7821	7798		2135	2449	2235	1829	2129	2228		715	702	693
555	4370	3533	5495	4231	3994	4374		7113	6296	6338	6211	7452	7430		2197	2425	2232	1821	2190	2225		650	644	701
556	4262	3466	5417	4159	3843	4266		6896	6336	6118	6156	7430	7408		2150	2378	2242	1672	2144	2235		615	629	659
557	4334	3465	5292	4210	4075	4338		6911	6230	6013	5888	7334	7312		2103	2356	2130	1701	2097	2124		634	618	663
558	4338	3420	5398	4150	3893	4342		6698	6204	6018	5787	7222	7200		2117	2418	2151	1720	2111	2145		641	613	657
559	4310	3398	5201	4234	3924	4314		6600	5812	5991	5667	7003	6982		1968	2247	2011	1678	1962	2005		606	584	612
560	4394	3453	5127	4179	3825	4398		6504	5870	5633	5579	6907	6886		2025	2369	2032	1632	2019	2026		581	591	630
561	4133	3537	5191	3986	3882	4137		6146	5755	5728	5415	6730	6710		1939	2237	2010	1591	1933	2004		559	592	607
562	4197	3395	5219	4043	3803	4201		6180	5382	5466	5396	6624	6604		1936	2254	1969	1606	1930	1963		580	559	585
563	4246	3490	5207	4072	3916	4250		5962	5425	5488	5234	6305	6286		1948	2158	1921	1485	1942	1915		556	546	582
564	4141	3489	5058	4082	3767	4145		5996	5480	5371	5241	6396	6377		1808	2119	1913	1500	1803	1907		557	550	598
565	4244	3315	4942	3916	3777	4248		5662	5220	5203	5059	6183	6164		1824	2023	1913	1476	1819	1907		536	519	571
566	4051	3389	5004	3925	3927	4055		5596	5116	5181	4761	6099	6081		1818	2103	1795	1472	1813	1790		525	511	556
567	4089	3194	5051	3953	3805	4093		5416	4957	4956	4774	6097	6079		1752	1958	1773	1393	1747	1768		518	516	535
568	4112	3159	4739	3831	3635	4116		5417	4839	4858	4775	5683	5666		1684	1906	1723	1383	1679	1718		489	511	514
569	4022	3173	4630	3843	3597	4026		5367	4603	4684	4612	5769	5752		1625	1881	1719	1378	1620	1714		471	482	514
570	3911	3059	4613	3709	3507	3915		5048	4477	4552	4445	5413	5397		1570	1839	1592	1330	1565	1587		463	456	479
571	3900	3064	4420	3661	3449	3904		4940	4202	4232	4248	5149	5134		1521	1700	1529	1228	1516	1524		456	441	468
572	3783	2926	4469	3698	3456	3787		4682	4375	4316	4123	5016	5001		1441	1682	1545	1251	1437	1540		450	441	445
573	3866	2966	4386	3693	3286	3870		4607	4215	4205	3986	4735	4721		1500	1665	1534	1217	1496	1529		437	441	436
574	3793	2923	4362	3789	3376	3797		4648	3998	4010	3948	4765	4751		1444	1666	1507	1147	1440	1502		414	438	434
575	3814	2928	4388	3635	3411	3818		4408	3847	3914	3851	4665	4651		1376	1720	1360	1136	1372	1356		418	422	430
576	3756	2914	4294	3724	3405	3760		4302	3882	3936	3774	4469	4456		1398	1541	1455	1117	1394	1451		399	401	427
577	3636	2800	4299	3698	3353	3640		4318	3799	3757	3661	4554	4540		1326	1530	1347	1131	1322	1343		392	400	407
578	3799	2948	4344	3533	3359	3803		4240	3787	3816	3723	4404	4391		1308	1565	1394	1067	1304	1390		410	417	421
579	3969	3028	4472	3599	3386	3973		4118	3739	3770	3690	4379	4366		1372	1520	1364	1100	1368	1360		383	395	403
580	3989	2915	4421	3615	3393	3993		4318	3808	3776	3613	4395	4382		1336	1559	1344	1074	1332	1340		413	372	412
581	3912	2975	4509	3722	3428	3916		4167	3780	3780	3474	4373	4360		1291	1490	1356	1070	1287	1352		376	396	394
582	4065	2992	4491	3713	3441	4069		4135	3725	3610	3566	4343	4330		1320	1570	1333	1051	1316	1329		397	367	405
583	4156	2948	4386	3679	3442	4160		4163	3700	3506	3464	4328	4315		1334	1512	1294	1036	1330	1290		402	385	389
584	4166	3029	4333	3644	3476	4170		4120	3555	3627	3476	4237	4224		1266	1516	1319	1044	1262	1315		385	377	416
585	4233	3035	4349	3715	3438	4237		4046	3538	3458	3569	4082	4070		1271	1469	1275	1063	1267	1271		388	373	396
586	4096	3130	4440	3784	3403	4100		3950	3425	3440	3264	4324	4311		1258	1421	1265	1038	1254	1261		389	357	393
587	4060	3070	4476	3886	3558	4064		3766	3412	3443	3374	4016	4004		1259	1433	1270	1020	1255	1266		352	366	395
588	4160	3111	4590	3749	3433	4164		3706	3349	3359	3400	3884	3872		1173	1389	1224	997	1169	1220		360	348	390
589	4172	3064	4366	3778	3535	4176		3753	3329	3417	3347	3874	3862		1198	1368	1196	972	1194	1192		340	347	379
590	4098	3005	4323	3731	3542	4102		3658	3271	3398	3275	3756	3745		1167	1383	1194	968	1163	1190		338	344	337
591	4172	3021	4386	3643	3381	4176		3539	3219	3234	3086	3841	3829		1164	1359	1173	942	1161	1169		344	344	366
592	4050	3080	4323	3552	3436	4054		3470	3130	3129	3027	3503	3492		1116	1278	1154	940	1113	1151		329	335	357
593	4008	3075	4207	3594	3321	4012		3312	3036	3057	2967	3568	3557		1072	1193	1120	876	1069	1117		324	309	351
594	3981	2925	4109	3652	3304	3985		3260	2881	2968	2801	3301	3291		1029	1220	1056	880	1026	1053		296	306	339
595	3777	2875	4018	3484	3213	3781		3062	2806	2851	2788	3211	3201		1026	1169	1047	818	1023	1044		286	302	323
596	3833	2803	4031	3373	3142	3837		3055	2768	2588	2618	3087	3078		957	1107	983	808	954	980		280	289	295
597	3775	2741	3800	3424	3058	3779		2972	2490	2671	2540	2995	2986		974	1063	946	773	971	943		269	289	290
598	3574	2736	3839	3283	2977	3578		2781	2505	2485	2487	2915	2906		901	1042	934	740	898	931		255	265	279
599	3417	2490	3718	3203	2923	3420		2755	2474	2314	2298	2794	2786		840	1011	901	718	837	898		252	256	256
600	3503	2501	3660	3117	2843	3507		2592	2356	2240	2289	2713	2705		807	968	884	711	805	881		257	261	265
601	3317	2467	3616	3064	2820	3320		2452	2220	2249	2128	2589	2581		787	933	840	683	785	837		234	249	255
602	3400	2392	3545	2998	2882	3403		2440	2270	2237	2120	2637	2629		807	963	814	664	805	812		231	243	249
603	3356	2400	3400	2999	2733	3359		2390	2152	2086	2129	2467	2460		761	943	793	668	759	791		241	227	240
604	3253	2394	3332	2883	2729	3256		2278	2132	2099	2001	2341	2334		749	870	762	625	747	760		225	247	246
605	3351	2467	3533	2970	2698	3354		2297	2030	2084	2111	2425	2418		755	900	762	655	753	760		226	229	228
606	3221	2518	3331	2934	2828	3224		2330	2038	2005	2006	2294	2287		739	885	755	646	737	753		214	233	244
607	3277	2491	3438	2990	2864	3280		2237	1990	1979	1937	2306	2299		728	842	755	606	726	753		201	217	214
608	3234	2357	3414	2965	2782	3237		2131	1911	2009	1894	2210	2203		723	828	729	618	721	727		193	229	241
609	3351	2395	3398	2962	2668	3354		2179	1900	1926	1908	2135	2129		736	779	746	607	734	744		203	210	224
610	3193	2466	3339	2892	2644	3196		2087	1902	1860	1831	2253	2246		707	792	737	621	705	735		209	209	212
611	3364	2354	3418	2961	2772	3367		2059	1821	1814	1859	2120	2114		726	803	707	584	724	705		196	201	213
612	3199	2371	3244	2896	2683	3202		2039	1841	1828	1782	2107	2101		679	737	682	557	677	680		203	186	223
613	3228	2412	3344	2914	2672	3231		1966	1723	1742	1743	2112	2106		623	752	709	613	621	707		190	193	222
614	3229	2377	3308	2904	2563	3232		1988	1733	1658	1765	2041	2035		657	719	664	580	655	662		195	195	207
615	3131	2336	3262	2894	2609	3134		1931	1661	1781	1714	2024	2018		647	725	668	533	645	666		193	182	208
616	3205	2330	3150	2786	2596	3208		1939	1657	1673	1636	1897	1891		619	720	627	557	617	625		192	186	211
617	3266	2270	3251	2707	2563	3269		1812	1633	1613	1549	1890	1884		596	711	592	526	594	590		178	185	189
618	3012	2308	3044	2793	2539	3015		1751	1584	1579	1528	1759	1754		578	707	615	503	576	613		198	178	191
619	3070	2322	3120	2780	2431	3073		1750	1518	1530	1520	1792	1787		586	690	583	513	584	581		191	175	179
620	2980	2211	3036	2636	2467	2983		1673	1477	1517	1480	1826	1821		551	657	577	502	549	575		161	184	177
621	2891	2133	3128	2643	2413	2894		1705	1496	1616	1415	1750	1745		565	675	544	498	563	542		175	170	177
622	2992	2113	3071	2601	2379	2995		1525	1483	1488	1380	1639	1634		547	621	547	477	545	545		165	175	174
623	2930	2083	3003	2557	2335	2933		1594	1377	1480	1320	1652	1647		520	601	548	457	518	546		159	163	169
624	2893	2152	2969	2598	2303	2896		1564	1373	1450	1363	1636	1631		541	623	545	477	539	543		168	161	167
625	2823	2021	2854	2472	2303	2826		1487	1307	1324	1270	1570	1565		503	608	508	442	501	506		167	161	168
626	2880	2092	2873	2542	2179	2883		1497	1321	1312	1266	1602	1597		524	584	487	462	522	486		154	138	169
627	2828	2004	2727	2430	2230	2831		1434	1308	1282	1246	1514	1509		510	596	476	427	508	475		149	155	151
628	2765	1999	2741	2478	2303	2768		1468	1241	1276	1219	1509	1504		476	566	487	400	475	486		145	139	150
629	2645	2017	2750	2486	2119	2648		1384	1187	1235	1147	1438	1434		472	533	453	406	471	452		142	157	161
630	2689	1956	2648	2291	2105	2692		1285	1192	1170	1144	1417	1413		434	552	482	386	433	481		144	145	144
631	2723	1946	2652	2216	2092	2726		1324	1111	1182	1111	1338	1334		425	552	423	376	424	422		137	148	144
632	2623	1902	2607	2267	1978	2626		1207	1073	1106	1098	1244	1240		419	565	454	374	418	453		132	144	139
633	2699	1864	2530	2263	2004	2702		1255	1087	1104	1078	1240	1236		436	543	439	388	435	438		129	139	134
634	2480	1830	2492	2248	1977	2482		1223	1061	1082	1005	1284	1280		417	557	441	384	416	440		133	126	138
635	2489	1851	2461	2182	1997	2491		1226	984	1053	1027	1191	1187		405	560	413	351	404	412		130	133	124
636	2415	1753	2377	2086	1979	2417		1115	944	992	977	1182	1178		389	549	385	358	388	384		116	115	130
637	2385	1757	2381	2106	1904	2387		1087	975	981	1027	1156	1153		413	572	405	343	412	404		122	131	138
638	2303	1660	2250	1950	1852	2305		1080	973	1004	961	1115	1112		373	569	409	361	372	408		117	126	132
639	2263	1732	2265	2001	1900	2265		1051	958	939	930	1090	1087		371	588	373	344	370	372		117	117	119
640	2233	1703	2251	1998	1764	2235		1010	922	921	880	1019	1016		366	592	369	319	365	368		109	118	119
641	2243	1652	2202	1991	1826	2245		986	865	933	897	1025	1022		371	611	354	331	370	353		104	115	112
642	2190	1610	2244	1994	1728	2192		980	897	877	905	1039	1036		370	632	340	342	369	339		118	110	113
643	2176	1613	2244	1905	1722	2178		960	886	854	931	990	987		373	722	357	332	372	356		111	108	122
644	2127	1638	2143	1867	1678	2129		972	858	872	913	984	981		359	734	326	342	358	325		110	92	123
645	2068	1606	2100	1817	1698	2070		930	838	840	871	1014	1011		376	759	346	327	375	345		105	105	112
646	2096	1626	2130	1885	1690	2098		916	845	806	815	988	985		336	808	306	334	335	305		108	111	99
647	2032	1507	2043	1770	1645	2034		860	821	819	860	958	955		344	817	320	330	343	319		97	109	98
648	1987	1492	2083	1756	1607	1989		869	801	825	854	916	913		340	844	329	314	339	328		105	96	94
649	1915	1530	1909	1715	1626	1917		849	783	780	870	948	945		360	911	336	316	359	335		92	102	92
650	2038	1439	1970	1721	1612	2040		852	795	805	871	912	909		332	946	318	321	331	317		97	96	87

## Sheet: settings
Method name: Method_pterydyny (Modified)
Application: SparkControl				V1.2
Device: Spark 10M				Serial number: 1504002769
Firmware:				LUM:V4.0.22|ABS:V4.2.9|ABS_MEX:V4.1.7|CELL:V4.0.0|MTP:V9.0.18|FLUOR:V4.2.12|FLUOR_FP:V4.0.3|FLUOR_BOTTOM:V4.0.3|FLUOR_MEM:V4.1.7|FLUOR_MEX:V4.1.7|GCM:V3.0.2
Date:				2016-09-24
Time:				1:10 PM
System				TECAN-PC
User				NT AUTHORITY\NETWORK SERVICE
Plate				[NUN96fb] - Thermo Fisher Scientific-Nunclon 96 Flat Black [NUN96fb]
Lid lifter				No lid
Humidity Cassette				No humidity cassette
List of actions in this measurement script:
Plate
	Fluorescence Intensity Scan Top Reading					Label 1
Name				NUN96fb
Plate layout
Plate area				B7-D3
<>	1	2	3	4	5	6	7	8	9	10	11	12
A	None	None	None	None	None	None	None	None	None	None	None	None
B	None	None	None	None	None	None	None	None	None	None	None	None
C	None	None	None	None	None	None	None	None	None	None	None	None
D	None	None	None	None	None	None	None	None	None	None	None	None
E	None	None	None	None	None	None	None	None	None	None	None	None
F	None	None	None	None	None	None	None	None	None	None	None	None
G	None	None	None	None	None	None	None	None	None	None	None	None
H	None	None	None	None	None	None	None	None	None	None	None	None
Mode	Fluorescence Intensity Scan Top Reading
Name	Label 1
Scan selection				Emission Scan
Excitation				Monochromator
Excitation wavelength				365	nm
Excitation bandwidth				20	nm
Emission wavelength start				405	nm
Emission wavelength end				650	nm
Emission wavelength step size				1	nm
Emission scan number				246
Emission bandwidth				20	nm
Gain				125	Manual
Mirror				AUTOMATIC
Number of flashes				30
Integration time				250	µs
Lag time				0	µs
Settle time				0	ms
Z-Position				25549	µm
Z-Position mode				Manual
Part of Plate				B7-D3
Start Time				2016-09-24 12:59:14
Temperature				29.1	°C
