# Supplementary material for: Characterisation of white and yellow eye colour mutant strains of house cricket, Acheta domesticus
Source: PLoS One. 2019 May 6;14(5):e0216281. doi: 10.1371/journal.pone.0216281 (PMC6502451; doi:10.1371/journal.pone.0216281)
Supplement: S2 File — (ZIP) [file pone.0216281.s002.zip › pterydines spectrophotometry.xlsx]

## Sheet: pterydines
		Wavel.
	Strain	230	232	234	236	238	240	242	244	246	248	250	252	254	256	258	260	262	264	266	268	270	272	274	276	278	280	282	284	286	288	290	292	294	296	298	300	302	304	306	308	310	312	314	316	318	320	322	324
	black	1.374	1.316	1.2258	1.1484	1.0752	1.0324	0.9557	0.9219	0.8817	0.8309	0.8096	0.7727	0.7499	0.7264	0.7056	0.692	0.6782	0.6712	0.6628	0.6594	0.654	0.6518	0.6495	0.6544	0.6587	0.6675	0.6743	0.6804	0.6855	0.6904	0.6929	0.69	0.6772	0.6605	0.6392	0.6113	0.5732	0.5207	0.4785	0.4042	0.359	0.3149	0.2787	0.2432	0.2412	0.2246	0.2135	0.2082
	black	1.2538	1.204	1.125	1.0579	0.9934	0.9545	0.8856	0.8551	0.8192	0.776	0.7578	0.7269	0.7084	0.6887	0.6724	0.6609	0.6471	0.639	0.6293	0.6237	0.6147	0.6079	0.6041	0.6045	0.6066	0.6123	0.6165	0.621	0.6258	0.6301	0.6321	0.6287	0.6156	0.5992	0.5794	0.5537	0.5198	0.4722	0.4345	0.3677	0.3264	0.2865	0.2532	0.2192	0.2173	0.2016	0.1904	0.185
	black	1.2983	1.2349	1.1341	1.0511	0.9744	0.9312	0.8598	0.8304	0.7995	0.7631	0.7492	0.7256	0.7127	0.6983	0.688	0.6801	0.6683	0.6609	0.6507	0.6441	0.6324	0.6231	0.6163	0.6088	0.6063	0.6013	0.5988	0.5939	0.5889	0.5845	0.5772	0.5686	0.5518	0.5337	0.5158	0.4951	0.4682	0.4339	0.4076	0.3592	0.3308	0.3031	0.2801	0.2506	0.2496	0.2388	0.232	0.229
	black	1.2412	1.1941	1.1188	1.0521	0.9851	0.9443	0.871	0.8386	0.8017	0.7568	0.7368	0.7035	0.6818	0.6602	0.6411	0.6288	0.6152	0.6071	0.5991	0.5954	0.5913	0.5902	0.5908	0.5989	0.6047	0.6142	0.622	0.6285	0.6333	0.6371	0.6368	0.6303	0.6143	0.5971	0.578	0.5534	0.5215	0.4775	0.4427	0.3797	0.3418	0.3045	0.2737	0.2416	0.2396	0.2253	0.2147	0.2106
	black	1.6603	1.594	1.4851	1.3912	1.2984	1.2418	1.1412	1.0981	1.0492	0.9906	0.966	0.9253	0.9005	0.8741	0.8529	0.839	0.8236	0.815	0.8066	0.8019	0.796	0.7923	0.791	0.7978	0.8034	0.8131	0.8189	0.8239	0.8282	0.8309	0.8274	0.8172	0.7941	0.7691	0.7428	0.7095	0.6668	0.6084	0.5618	0.4788	0.4286	0.3797	0.3396	0.3033	0.3012	0.2827	0.2697	0.2637
	black	1.35186	1.29551	1.20558	1.12874	1.05465	1.01063	0.933233	0.899732	0.861557	0.815245	0.795841	0.763092	0.743153	0.722245	0.70488	0.693158	0.679615	0.671854	0.663003	0.658251	0.651103	0.646529	0.643837	0.646351	0.649381	0.655063	0.659439	0.662845	0.665617	0.667854	0.666547	0.66029	0.644094	0.625601	0.60493	0.578754	0.544401	0.497515	0.46037	0.393941	0.353747	0.314563	0.282209	0.249064	0.247282	0.232254	0.221819	0.217107
	yellow	1.0342	0.9856	0.9114	0.8529	0.7998	0.7708	0.7272	0.709	0.6909	0.6707	0.662	0.6479	0.6398	0.6297	0.6209	0.6131	0.6021	0.596	0.5863	0.5798	0.5692	0.5614	0.5553	0.5517	0.5521	0.5523	0.5531	0.5512	0.5493	0.5477	0.5434	0.5358	0.5198	0.5032	0.4858	0.4635	0.4359	0.3993	0.3701	0.319	0.2877	0.2572	0.2319	0.2001	0.1984	0.1865	0.178	0.1736
	yellow	0.9136	0.8716	0.8058	0.752	0.7034	0.6774	0.6382	0.6205	0.601	0.5785	0.5689	0.5531	0.5443	0.5344	0.5275	0.5215	0.513	0.5075	0.5021	0.498	0.4911	0.4857	0.4822	0.4799	0.4799	0.479	0.4781	0.4758	0.4724	0.469	0.4638	0.4577	0.4459	0.4319	0.4179	0.3995	0.3773	0.3469	0.3233	0.2819	0.2565	0.232	0.2117	0.1841	0.1826	0.1736	0.1661	0.163
	yellow	0.726	0.6935	0.6444	0.6054	0.5694	0.5503	0.5195	0.5057	0.4914	0.4741	0.4671	0.4547	0.4473	0.4386	0.4323	0.4271	0.4183	0.4128	0.4075	0.4034	0.3964	0.3907	0.3868	0.3834	0.3833	0.3825	0.3832	0.3819	0.3806	0.3799	0.3776	0.3727	0.3632	0.3532	0.342	0.3276	0.3106	0.2869	0.2686	0.2355	0.2152	0.1959	0.1791	0.1526	0.1519	0.1433	0.1372	0.1349
	yellow	1.0372	0.986	0.9064	0.8416	0.7828	0.7512	0.7026	0.6819	0.6602	0.6349	0.6245	0.6078	0.5984	0.5875	0.58	0.5743	0.5654	0.5599	0.5541	0.5501	0.5415	0.5347	0.5296	0.5263	0.5262	0.5265	0.5272	0.5261	0.5249	0.5241	0.521	0.5157	0.503	0.4886	0.4723	0.452	0.4253	0.3898	0.3614	0.3105	0.2799	0.2495	0.224	0.1945	0.1932	0.1812	0.1709	0.1671
	yellow	0.772	0.7395	0.6901	0.6515	0.6152	0.5966	0.5659	0.5515	0.536	0.5172	0.5079	0.493	0.4844	0.474	0.4667	0.4606	0.4512	0.4456	0.4401	0.4356	0.4277	0.4216	0.417	0.4142	0.4142	0.4151	0.4163	0.4176	0.4181	0.4195	0.4193	0.417	0.4087	0.3988	0.387	0.3717	0.3514	0.3241	0.3019	0.2634	0.2396	0.216	0.1958	0.1674	0.1666	0.1566	0.1496	0.1462
	yellow	0.887634	0.846688	0.783704	0.733273	0.687179	0.662567	0.624373	0.607583	0.589941	0.569329	0.560419	0.545787	0.537412	0.527512	0.520225	0.514127	0.5049	0.499316	0.49304	0.488446	0.480328	0.474032	0.469438	0.466389	0.466429	0.466369	0.466864	0.465815	0.464369	0.46336	0.46037	0.455182	0.443639	0.430789	0.41679	0.398831	0.376299	0.345906	0.321809	0.279239	0.253222	0.227819	0.206415	0.177943	0.176755	0.166558	0.158756	0.15539
	white	0.9424	0.8884	0.8052	0.739	0.6817	0.6513	0.6084	0.592	0.5772	0.5629	0.5574	0.5509	0.549	0.5468	0.5466	0.5463	0.5417	0.5393	0.5371	0.5335	0.5233	0.5142	0.506	0.4964	0.4926	0.4846	0.4778	0.4677	0.459	0.4535	0.4465	0.4403	0.4288	0.4182	0.4067	0.3924	0.3738	0.3489	0.329	0.2935	0.2712	0.2493	0.2295	0.1997	0.1983	0.1881	0.1794	0.1736
	white	0.8599	0.8166	0.7493	0.6941	0.6453	0.6188	0.5775	0.5602	0.5412	0.5192	0.5096	0.4934	0.4846	0.4742	0.4671	0.4622	0.4553	0.4517	0.4512	0.4502	0.4463	0.4434	0.4414	0.4426	0.4447	0.4473	0.4497	0.4503	0.4512	0.452	0.4525	0.4507	0.4432	0.4338	0.4219	0.4062	0.3844	0.354	0.3297	0.2858	0.2588	0.2318	0.209	0.1794	0.1781	0.1663	0.1573	0.1524
	white	0.881	0.8337	0.7589	0.6976	0.6428	0.6141	0.5688	0.5507	0.5317	0.5113	0.503	0.4894	0.4825	0.4751	0.4708	0.4687	0.4634	0.4607	0.4633	0.463	0.4609	0.4585	0.4566	0.4574	0.4588	0.4589	0.4583	0.4549	0.4511	0.4489	0.4454	0.4411	0.4312	0.4208	0.4092	0.3941	0.3751	0.3482	0.3267	0.2877	0.2634	0.2397	0.2185	0.188	0.1871	0.1753	0.1657	0.16
	white	0.8071	0.769	0.7098	0.662	0.6177	0.5951	0.5597	0.5441	0.528	0.5098	0.5013	0.4877	0.4803	0.4707	0.4648	0.4606	0.4539	0.4497	0.448	0.446	0.4408	0.4366	0.4332	0.4317	0.4318	0.4326	0.4333	0.4323	0.4319	0.4322	0.4319	0.4298	0.4232	0.4143	0.4039	0.3888	0.3686	0.3418	0.3194	0.2784	0.2539	0.2288	0.2075	0.1789	0.1777	0.166	0.1568	0.1521
	white	0.8837	0.8356	0.7606	0.6997	0.645	0.6172	0.5735	0.5562	0.5396	0.522	0.514	0.503	0.4976	0.49	0.487	0.4847	0.4786	0.4753	0.4756	0.4741	0.4691	0.4645	0.4609	0.4593	0.4589	0.4583	0.4572	0.4537	0.4501	0.4482	0.4451	0.4405	0.4307	0.4199	0.4086	0.3937	0.3746	0.3483	0.3272	0.289	0.2657	0.2419	0.2216	0.1915	0.1902	0.1792	0.1701	0.1646
	white	0.866072	0.820373	0.749192	0.691495	0.640035	0.613107	0.571804	0.555034	0.538105	0.51979	0.511889	0.499831	0.493812	0.486446	0.482387	0.479655	0.473794	0.470587	0.47029	0.468626	0.463399	0.458806	0.455024	0.452905	0.452786	0.451777	0.450707	0.447262	0.444173	0.44249	0.439837	0.436075	0.427106	0.417186	0.405959	0.39109	0.371547	0.344758	0.323136	0.284011	0.259974	0.235917	0.215048	0.185625	0.184417	0.17323	0.164201	0.158935
	solvent	0.2358	0.225	0.2227	0.2187	0.2152	0.2131	0.2103	0.206	0.2031	0.1998	0.1973	0.1916	0.1861	0.1805	0.178	0.1766	0.1706	0.1659	0.1629	0.1616	0.157	0.1555	0.152	0.1493	0.1479	0.1453	0.1436	0.1411	0.1385	0.1368	0.1353	0.1333	0.1309	0.1303	0.1285	0.1269	0.125	0.1233	0.1222	0.1212	0.12	0.1198	0.1177	0.0978	0.097	0.096	0.0957	0.095
	solvent	0.233442	0.22275	0.220473	0.216513	0.213048	0.210969	0.208197	0.20394	0.201069	0.197802	0.195327	0.189684	0.184239	0.178695	0.17622	0.174834	0.168894	0.164241	0.161271	0.159984	0.15543	0.153945	0.15048	0.147807	0.146421	0.143847	0.142164	0.139689	0.137115	0.135432	0.133947	0.131967	0.129591	0.128997	0.127215	0.125631	0.12375	0.122067	0.120978	0.119988	0.1188	0.118602	0.116523	0.096822	0.09603	0.09504	0.094743	0.09405
	solvent	0.235328	0.22455	0.222255	0.218263	0.21477	0.212674	0.209879	0.205588	0.202694	0.1994	0.196905	0.191217	0.185728	0.180139	0.177644	0.176247	0.170259	0.165568	0.162574	0.161277	0.156686	0.155189	0.151696	0.149001	0.147604	0.145009	0.143313	0.140818	0.138223	0.136526	0.135029	0.133033	0.130638	0.130039	0.128243	0.126646	0.12475	0.123053	0.121956	0.120958	0.11976	0.11956	0.117465	0.0976044	0.096806	0.095808	0.0955086	0.09481
[truncated: 13 more columns]
